# Supplementary material for: Designing instrument to measure STEM teaching practices of Malaysian teachers
Source: PLoS One. 2022 May 20;17(5):e0268509. doi: 10.1371/journal.pone.0268509 (PMC9122257; doi:10.1371/journal.pone.0268509)
Supplement: S2 Dataset — (XLSX) [file pone.0268509.s005.xlsx]

## Sheet: EFA dataset
ID	GENDER	AGE	SCHOOL	LOCATION	TEACHING	ACADEMIC	STP1	STP2	STP3	STP4	STP5	STP6	STP7	STP8	STP9	STP10	KN1	KN2	KN3	KN4	KN5	KN6	KN7	KN8	KN9	CH1	CH2	CH3	CH4	CH5	CH6	CH7	CH8	CH9	CH10	PSE1	PSE2	PSE3	PSE4
1	2	32	7	1	3	3	2	3	3	3	3	2	3	3	3	3	3	3	3	3	3	3	3	3	2	3	3	3	3	3	3	3	3	3	3	3	3	3	3
2	2	27	4	1	3	2	3	4	3	2	4	2	4	3	3	3	3	4	4	3	4	3	4	3	3	2	2	2	2	3	3	3	3	2	3	3	3	3	3
3	2	39	4	1	3	2	3	3	3	3	3	3	3	3	3	4	3	3	3	3	3	3	3	3	3	3	3	3	3	3	3	3	3	3	3	3	3	3	3
4	2	37	4	1	3	2	3	3	3	3	3	3	3	3	3	3	3	3	3	3	3	3	3	3	3	2	2	2	2	2	2	2	2	3	2	3	3	3	3
5	1	38	4	2	3	2	4	4	4	4	4	2	4	4	2	4	4	4	3	4	4	4	4	4	4	3	3	4	3	3	3	1	2	3	4	4	3	4	4
6	2	35	6	1	4	3	3	3	3	4	4	3	4	4	4	4	4	4	3	3	3	3	4	4	2	3	3	3	3	3	3	3	3	3	3	3	3	3	3
7	2	35	6	2	4	2	3	3	3	4	4	3	3	3	3	3	4	4	4	4	4	4	4	4	4	4	4	4	4	4	4	4	4	4	4	4	4	4	4
8	2	38	6	1	4	3	4	3	3	3	4	2	3	3	3	3	4	4	3	4	4	4	4	4	1	2	2	2	2	3	3	2	2	1	3	3	3	3	3
9	2	35	9	1	3	3	4	3	3	3	3	2	3	3	3	3	4	4	4	4	4	4	4	4	1	3	3	3	3	4	4	4	4	3	4	3	3	3	3
10	2	41	4	1	4	3	3	3	2	2	3	2	2	3	3	4	4	4	4	4	4	4	4	4	1	4	4	3	3	4	2	2	2	4	2	3	4	3	3
11	2	35	4	1	4	2	2	2	1	3	2	2	3	1	2	2	3	3	2	3	3	3	3	3	2	3	2	2	2	1	1	2	2	2	2	2	2	3	3
12	1	42	4	1	4	2	4	4	4	4	4	4	4	4	4	4	4	4	4	4	4	4	4	4	4	4	4	4	4	4	4	4	4	4	4	4	4	4	4
13	1	32	4	1	3	3	2	3	3	3	3	3	3	3	3	3	3	3	3	3	3	3	3	3	3	2	3	2	3	2	3	2	3	2	3	2	3	2	3
14	2	46	6	1	6	2	3	2	3	2	3	3	3	3	3	3	4	3	3	4	4	4	4	4	2	3	3	3	3	3	3	4	4	4	3	3	3	3	3
15	2	51	4	1	6	2	3	3	3	4	3	4	4	3	2	4	3	3	3	3	3	3	3	3	3	3	3	3	3	3	3	4	4	2	4	3	3	3	4
16	2	30	4	1	3	3	3	3	3	3	3	2	3	3	3	3	2	3	3	3	3	3	4	4	2	4	4	4	4	1	1	4	4	4	4	3	3	3	3
17	2	35	6	2	3	2	3	2	2	2	2	3	3	2	2	2	3	3	3	3	3	3	3	3	3	3	3	3	3	3	4	4	3	4	3	3	3	3	3
18	1	50	6	1	6	2	2	2	2	2	3	2	2	2	2	3	3	3	3	3	3	3	3	3	2	2	2	2	2	2	2	3	3	2	2	4	3	3	3
19	2	38	6	1	5	3	3	3	2	4	3	2	3	3	3	3	3	3	3	3	3	3	3	3	3	3	3	3	3	3	3	3	3	3	3	3	3	3	3
20	2	40	4	1	5	2	3	3	2	3	2	3	3	3	2	3	3	2	3	2	2	2	3	2	3	2	3	2	3	2	3	2	3	2	3	3	3	3	3
21	2	50	4	2	5	3	3	2	4	4	4	3	4	4	3	4	4	4	4	3	4	4	4	4	4	3	4	4	4	4	2	2	2	3	3	4	4	4	4
22	2	37	6	1	4	3	3	3	3	3	3	2	3	3	2	3	2	2	3	3	3	3	3	2	2	2	2	2	2	3	3	3	3	4	2	3	4	4	4
23	2	34	6	2	4	3	3	3	3	3	3	4	4	4	3	4	4	4	4	4	4	3	4	3	3	4	3	4	3	3	3	3	3	4	3	3	3	3	4
24	2	37	4	2	3	2	3	3	3	3	3	4	3	3	4	4	4	3	4	3	3	3	3	2	3	2	2	3	2	3	3	3	3	4	4	3	3	3	3
25	1	49	4	1	4	3	2	3	3	2	3	3	2	2	2	3	3	3	3	3	3	3	3	3	3	3	3	3	4	4	4	4	4	4	4	3	3	3	3
26	1	36	1	1	3	2	2	2	2	2	2	3	4	4	3	3	4	4	4	4	4	4	4	3	2	3	3	3	3	4	4	4	4	4	4	3	3	3	2
27	2	36	1	2	3	2	3	3	3	3	3	3	3	3	3	3	3	3	3	3	3	3	3	3	3	3	3	3	3	3	4	4	4	4	4	4	3	3	3
28	1	32	4	1	3	3	4	3	3	3	4	2	3	3	3	3	4	4	3	4	4	4	4	4	1	2	2	2	2	3	3	2	2	1	3	3	3	3	3
29	2	46	4	2	6	3	4	3	3	3	3	2	3	3	3	3	4	4	4	4	4	4	4	4	1	3	3	3	3	4	4	4	4	3	4	3	3	3	3
30	2	51	6	1	6	3	3	3	2	2	3	2	2	3	3	4	4	4	4	4	4	4	4	4	1	4	4	3	3	4	2	2	2	4	2	3	4	3	3
31	2	30	6	2	3	2	2	2	1	3	2	2	3	1	2	2	3	3	2	3	3	3	3	3	2	3	2	2	2	1	1	2	2	2	2	2	2	3	3
32	2	35	6	1	3	2	3	3	3	4	3	4	4	3	2	4	3	3	3	3	3	3	3	3	3	3	3	3	3	3	3	4	4	2	4	3	3	3	4
33	1	50	9	1	6	3	3	3	3	3	3	2	3	3	3	3	2	3	3	3	3	3	4	4	2	4	4	4	4	1	1	4	4	4	4	3	3	3	3
34	2	38	4	1	5	2	3	2	2	2	2	3	3	2	2	2	3	3	3	3	3	3	3	3	3	3	3	3	3	3	4	4	3	4	3	3	3	3	3
35	2	40	4	1	5	2	2	2	2	2	3	2	2	2	2	3	3	3	3	3	3	3	3	3	2	2	2	2	2	2	2	3	3	2	2	4	3	3	3
36	2	50	4	1	5	3	3	3	2	4	3	2	3	3	3	3	3	3	3	3	3	3	3	3	3	3	3	3	3	3	3	3	3	3	3	3	3	3	3
37	2	37	4	1	4	2	3	3	2	3	2	3	3	3	2	3	3	2	3	2	2	2	3	2	3	2	3	2	3	2	3	2	3	2	3	3	3	3	3
38	2	34	6	1	4	3	3	2	4	4	4	3	4	4	3	4	4	4	4	3	4	4	4	4	4	3	4	4	4	4	2	2	2	3	3	4	4	4	4
39	1	32	3	1	3	3	3	3	3	3	3	2	3	3	2	3	2	2	3	3	3	3	3	2	2	2	2	2	2	3	3	3	3	4	2	3	4	4	4
40	1	38	7	1	3	2	3	1	1	1	4	2	3	4	1	4	4	4	4	4	4	4	4	4	1	4	4	4	4	4	4	2	3	4	4	4	4	4	4
41	2	37	4	1	5	2	3	2	2	3	2	2	2	2	3	2	2	3	3	3	3	3	3	3	3	3	2	2	2	2	2	3	4	4	4	4	4	4	4
42	1	35	6	1	3	4	2	4	3	4	3	2	4	3	4	4	4	4	4	4	4	3	3	4	1	4	4	3	4	4	3	4	4	4	4	2	3	4	3
43	2	27	4	1	3	1	2	2	2	2	2	2	2	2	2	2	2	2	2	2	2	2	2	2	2	2	2	2	2	2	2	2	2	2	2	2	2	2	2
44	2	41	4	2	4	2	3	3	3	3	3	3	3	3	3	3	3	3	3	3	3	3	3	3	3	3	3	3	3	3	3	3	3	3	3	3	3	3	3
45	2	32	4	2	2	1	3	3	4	3	3	3	3	3	3	4	3	4	4	4	4	4	4	4	3	3	2	2	2	2	2	2	2	2	2	4	4	4	4
46	2	47	7	1	6	4	3	3	2	3	4	3	4	3	2	4	4	4	4	4	3	3	3	2	2	1	2	2	3	3	4	4	3	2	3	3	3	4	4
47	2	38	6	1	4	3	1	4	3	3	3	3	3	4	3	4	4	3	4	3	4	4	4	4	2	4	4	4	4	2	3	3	3	4	4	3	3	4	4
48	2	35	7	2	4	4	3	3	2	3	3	3	3	3	3	3	3	3	3	3	3	3	3	3	3	2	3	2	2	3	3	3	2	2	2	3	3	3	3
49	1	34	1	2	3	2	2	2	2	2	2	2	2	2	2	2	3	3	3	3	3	3	3	3	3	3	3	3	3	3	3	4	3	3	3	3	3	3	3
50	2	35	6	2	4	3	3	2	1	2	3	3	3	3	3	3	3	3	3	3	3	3	3	3	1	3	3	3	3	3	3	3	3	3	2	3	3	3	3
51	1	50	4	1	6	2	2	2	2	2	2	3	4	4	3	3	4	4	4	4	4	4	4	3	2	3	3	3	3	4	4	4	4	4	4	3	3	3	2
52	2	38	4	2	5	2	3	3	3	3	3	3	3	3	3	3	3	3	3	3	3	3	3	3	3	3	3	3	3	3	4	4	4	4	4	4	3	3	3
53	2	40	2	1	5	3	4	3	3	3	4	2	3	3	3	3	4	4	3	4	4	4	4	4	1	2	2	2	2	3	3	2	2	1	3	3	3	3	3
54	2	50	2	2	5	3	4	3	3	3	3	2	3	3	3	3	4	4	4	4	4	4	4	4	1	3	3	3	3	4	4	4	4	3	4	3	3	3	3
55	2	37	6	1	4	3	3	3	2	2	3	2	2	3	3	4	4	4	4	4	4	4	4	4	1	4	4	3	3	4	2	2	2	4	2	3	4	3	3
56	2	34	9	1	4	3	3	3	3	3	3	2	3	3	2	3	2	2	3	3	3	3	3	2	2	2	2	2	2	3	3	3	3	4	2	3	4	4	4
57	1	32	4	1	3	2	3	1	1	1	4	2	3	4	1	4	4	4	4	4	4	4	4	4	1	4	4	4	4	4	4	2	3	4	4	4	4	4	4
58	1	38	4	1	3	2	3	2	2	3	2	2	2	2	3	2	2	3	3	3	3	3	3	3	3	3	2	2	2	2	2	3	4	4	4	4	4	4	4
59	2	37	4	1	5	4	2	4	3	4	3	2	4	3	4	4	4	4	4	4	4	3	3	4	1	4	4	3	4	4	3	4	4	4	4	2	3	4	3
60	1	35	4	1	3	1	2	2	2	2	2	2	2	2	2	2	2	2	2	2	2	2	2	2	2	2	2	2	2	2	2	2	2	2	2	2	2	2	2
61	2	33	7	1	3	3	2	2	2	3	3	3	3	2	3	3	3	3	4	4	4	3	3	3	2	2	2	2	2	2	2	2	3	2	3	4	4	4	4
62	2	53	1	1	6	3	2	2	2	3	3	2	4	3	3	3	4	4	4	4	4	4	4	4	2	4	4	3	3	3	3	3	3	3	3	4	4	4	4
63	2	33	2	2	3	3	3	3	3	3	3	3	3	3	3	3	3	3	3	3	3	3	3	3	3	3	3	3	3	3	3	3	3	3	3	3	3	3	3
64	2	41	2	1	5	4	3	3	2	3	3	3	3	2	2	1	4	4	4	4	4	4	4	4	4	4	4	3	3	4	4	4	4	4	3	2	2	3	3
65	2	34	2	1	4	3	3	3	2	3	4	3	4	4	4	4	4	3	4	4	4	4	4	3	1	3	3	2	3	4	3	3	1	3	4	4	4	4	4
66	2	47	2	1	5	2	2	3	3	4	4	1	4	3	4	4	4	3	4	4	4	4	4	4	1	3	3	4	4	4	4	4	4	3	4	4	4	4	4
67	2	32	2	2	3	3	4	4	3	4	4	4	4	1	4	4	4	4	4	4	4	4	4	4	4	4	4	4	4	4	4	4	4	4	4	4	4	4	4
68	2	36	2	3	4	2	3	4	2	3	3	3	4	3	2	3	4	3	3	4	3	3	3	4	4	2	3	2	3	3	3	3	3	2	3	3	3	3	3
69	1	32	2	2	3	2	4	3	2	3	4	3	3	3	3	3	4	4	4	4	4	4	4	4	4	4	4	4	4	4	4	4	4	4	4	4	4	4	4
70	2	31	7	2	3	2	4	3	3	2	3	2	4	4	4	4	4	4	4	4	4	4	4	4	3	4	3	4	3	4	4	2	3	3	4	3	4	4	4
71	2	32	7	1	3	2	3	2	2	2	3	3	3	3	3	3	3	3	3	3	3	3	4	3	3	3	3	4	3	3	3	3	3	3	3	3	3	3	3
72	2	32	2	1	3	3	4	3	4	4	4	2	4	3	4	4	4	2	3	4	4	3	3	3	1	4	4	4	4	4	4	3	2	3	4	2	2	4	3
73	2	31	3	1	3	3	2	3	3	2	3	1	4	3	4	4	3	4	3	4	4	3	3	4	1	3	3	3	3	4	4	3	3	4	3	4	3	4	3
74	2	36	3	2	3	3	2	3	1	1	3	3	4	3	4	3	3	4	4	3	4	4	4	4	1	4	4	4	4	4	4	4	4	4	4	3	3	2	3
75	2	38	1	1	3	2	2	2	2	2	2	2	2	2	2	2	2	2	2	2	3	2	2	3	1	2	2	2	2	2	2	2	3	4	3	2	3	3	3
76	2	33	3	2	3	2	3	3	4	3	3	2	3	3	3	3	3	3	3	3	3	3	3	3	3	3	3	3	3	3	3	3	3	3	3	3	3	3	3
77	2	31	2	1	3	3	2	2	1	1	2	1	3	3	3	3	3	3	3	3	4	4	3	3	2	3	3	3	3	4	4	4	4	4	4	3	2	2	2
78	2	28	3	1	3	1	3	3	3	3	3	3	3	3	3	3	3	3	3	3	3	3	3	3	3	3	3	3	3	3	3	3	3	3	3	3	3	3	3
79	2	41	3	2	5	2	3	3	2	3	4	1	4	3	4	4	3	3	3	3	4	3	4	4	1	3	2	3	3	3	3	4	4	3	3	3	3	3	3
80	2	56	2	1	6	3	3	3	3	3	3	3	3	2	2	3	3	3	3	3	3	3	3	3	3	3	3	3	3	3	4	3	3	4	4	3	3	3	3
81	2	53	1	1	6	2	3	4	3	2	4	2	4	3	3	3	3	4	4	3	4	3	4	3	3	2	2	2	2	3	3	3	3	2	3	3	3	3	3
82	2	36	2	2	3	2	3	3	3	3	3	3	3	3	3	4	3	3	3	3	3	3	3	3	3	3	3	3	3	3	3	3	3	3	3	3	3	3	3
83	2	39	2	1	5	2	3	3	3	3	3	3	3	3	3	3	3	3	3	3	3	3	3	3	3	2	2	2	2	2	2	2	2	3	2	3	3	3	3
84	2	34	2	1	4	2	4	4	4	4	4	2	4	4	2	4	4	4	3	4	4	4	4	4	4	3	3	4	3	3	3	1	2	3	4	4	3	4	4
85	2	46	2	1	5	3	3	3	3	4	4	3	4	4	4	4	4	4	3	3	3	3	4	4	2	3	3	3	3	3	3	3	3	3	3	3	3	3	3
86	2	34	9	1	4	3	4	3	3	3	3	2	3	3	3	3	4	4	4	4	4	4	4	4	1	3	3	3	3	4	4	4	4	3	4	3	3	3	3
87	1	32	4	1	3	2	3	3	2	2	3	2	2	3	3	4	4	4	4	4	4	4	4	4	1	4	4	3	3	4	2	2	2	4	2	3	4	3	3
88	1	38	4	1	3	2	3	3	3	3	3	2	3	3	2	3	2	2	3	3	3	3	3	2	2	2	2	2	2	3	3	3	3	4	2	3	4	4	4
89	2	37	4	1	5	4	3	1	1	1	4	2	3	4	1	4	4	4	4	4	4	4	4	4	1	4	4	4	4	4	4	2	3	4	4	4	4	4	4
90	1	35	4	1	3	1	3	2	2	3	2	2	2	2	3	2	2	3	3	3	3	3	3	3	3	3	2	2	2	2	2	3	4	4	4	4	4	4	4
91	2	33	7	1	3	3	2	4	3	4	3	2	4	3	4	4	4	4	4	4	4	3	3	4	1	4	4	3	4	4	3	4	4	4	4	2	3	4	3
92	2	53	1	1	6	3	2	2	2	2	2	2	2	2	2	2	2	2	2	2	2	2	2	2	2	2	2	2	2	2	2	2	2	2	2	2	2	2	2
93	2	33	2	2	3	3	2	2	2	3	3	3	3	2	3	3	3	3	4	4	4	3	3	3	2	2	2	2	2	2	2	2	3	2	3	4	4	4	4
94	2	41	2	1	5	4	2	2	2	3	3	2	4	3	3	3	4	4	4	4	4	4	4	4	2	4	4	3	3	3	3	3	3	3	3	4	4	4	4
95	2	55	2	1	6	3	2	2	2	2	3	1	2	2	1	2	4	4	4	4	4	4	4	4	3	3	3	3	3	3	3	3	4	3	4	2	2	2	3
96	2	52	2	1	6	2	4	4	4	4	4	4	4	4	4	4	4	4	4	4	4	4	4	4	4	4	4	4	4	2	2	2	2	3	3	4	4	4	4
97	2	50	3	2	6	2	3	3	2	3	3	4	3	3	4	4	4	4	3	4	4	3	4	4	2	3	3	3	3	3	3	4	3	4	4	4	3	4	2
98	2	34	3	2	3	2	3	3	3	3	3	3	3	3	3	3	3	3	3	3	3	3	3	3	3	3	3	3	3	3	3	3	3	3	3	3	3	3	3
99	1	45	7	2	4	2	3	3	3	3	3	3	3	3	3	3	3	3	3	3	3	3	3	3	3	3	3	3	3	3	3	3	3	3	3	3	3	3	3
100	2	39	3	1	4	3	3	3	2	3	3	3	4	3	2	3	4	3	3	4	4	4	3	3	2	3	3	3	3	3	3	4	4	4	3	3	3	3	3
101	2	36	6	1	4	2	3	3	3	2	2	2	2	3	2	2	1	3	3	3	3	3	3	3	3	2	3	3	3	3	2	3	3	4	3	3	2	3	2
102	2	35	6	2	3	2	3	3	2	2	2	2	4	3	1	3	4	4	3	4	4	4	3	4	4	3	3	3	3	2	3	3	3	3	2	3	3	3	3
103	2	33	6	1	3	3	2	2	1	2	3	3	3	3	4	3	4	4	3	3	3	3	4	3	1	2	3	3	2	4	3	3	3	2	4	3	3	4	3
104	2	32	6	1	3	3	2	3	3	3	3	4	4	4	4	4	4	4	4	4	4	4	4	4	4	4	4	4	4	4	4	4	4	4	4	3	3	3	3
105	1	52	6	1	6	2	1	1	1	1	1	1	1	1	1	1	1	1	1	1	1	1	1	1	1	1	1	1	1	1	1	1	1	1	1	1	1	1	1
106	2	35	1	3	4	2	3	2	2	2	3	3	4	4	4	4	4	4	4	3	4	4	4	3	1	1	1	1	1	1	1	1	1	2	1	3	3	3	3
107	1	41	5	1	5	2	3	3	2	3	3	3	3	3	4	4	3	4	4	4	4	4	4	4	2	3	3	2	2	3	2	2	3	4	4	3	3	3	3
108	2	52	2	1	6	2	4	4	4	4	4	4	4	4	4	4	4	4	4	4	4	4	4	4	4	4	4	4	4	2	2	2	2	3	3	4	4	4	4
109	2	32	7	2	3	3	2	2	3	2	2	2	2	2	2	2	3	3	3	3	3	3	3	3	2	4	3	3	3	4	4	4	4	3	4	2	2	2	3
110	2	33	1	2	3	3	2	3	1	2	4	2	3	3	4	4	3	2	4	4	4	2	4	4	1	4	4	4	4	3	4	4	4	3	4	4	3	4	2
111	2	35	4	2	3	3	3	2	2	2	3	2	3	3	1	3	4	2	4	4	4	1	3	3	1	4	4	4	4	4	4	4	4	3	4	3	4	4	4
112	2	36	2	1	4	3	3	3	1	4	4	2	4	2	4	3	4	4	4	4	4	4	4	4	3	4	4	2	4	4	4	4	4	4	4	3	3	4	3
113	2	30	9	1	3	3	2	3	2	3	3	3	3	2	2	3	2	3	3	3	3	3	3	3	2	3	3	3	3	3	3	3	3	3	3	2	2	3	2
114	2	30	10	2	3	2	4	4	3	2	4	4	4	4	4	4	4	4	4	4	4	4	4	4	4	1	4	4	4	3	4	4	4	4	4	4	4	4	4
115	2	31	2	1	3	3	4	3	2	4	4	1	4	2	3	4	3	4	4	4	4	4	4	4	1	4	4	3	4	4	4	4	4	4	4	3	3	3	3
116	2	28	2	1	2	2	3	2	2	2	3	2	3	2	2	3	3	3	4	4	3	3	3	3	3	4	4	4	3	3	3	3	4	3	4	3	3	2	2
117	1	44	2	1	5	2	3	3	3	3	3	3	3	3	3	4	3	4	3	3	3	3	3	3	3	3	2	2	3	4	4	4	4	4	4	3	3	3	3
118	2	32	2	2	3	2	2	2	2	2	4	4	4	3	4	4	4	4	4	4	4	4	4	4	1	4	3	3	3	4	4	3	3	4	4	3	3	3	4
119	2	41	1	5	2	3	4	4	2	3	4	1	4	3	4	4	4	3	3	4	4	4	4	4	4	4	4	4	4	4	4	4	4	4	4	4	4	4	4
120	2	45	2	1	6	2	3	3	3	3	3	3	3	3	3	3	3	3	3	3	3	3	3	3	3	2	2	2	2	2	2	2	2	4	4	3	3	3	3
121	2	55	10	2	6	2	3	3	2	3	3	3	3	3	3	3	3	3	3	3	3	3	3	3	2	3	3	3	3	3	3	4	4	3	4	3	3	3	3
122	1	45	10	2	4	2	2	2	1	2	2	3	3	2	4	4	4	1	2	3	3	4	2	2	4	4	4	4	3	1	2	4	4	4	4	2	2	1	1
123	1	29	1	2	3	3	4	4	4	4	4	4	4	4	4	4	4	4	4	4	4	4	4	4	1	3	3	3	3	3	3	4	4	3	4	4	4	4	4
124	2	49	2	1	5	3	3	3	2	3	3	1	4	2	2	2	2	4	2	3	2	3	3	3	3	2	2	2	2	4	4	4	4	2	4	3	2	2	3
125	2	38	1	1	6	2	3	3	2	3	3	3	3	2	2	3	3	3	3	3	3	3	3	3	3	3	3	3	3	3	2	3	3	3	2	3	3	2	2
126	2	33	2	2	3	2	4	3	3	3	4	3	3	3	3	4	4	4	4	4	4	4	4	3	1	3	2	3	2	4	4	1	1	3	3	3	2	4	4
127	2	34	3	1	4	2	3	3	3	2	3	4	3	3	4	4	3	3	4	4	4	4	4	4	3	4	4	4	4	3	3	4	4	4	3	3	2	3	3
128	2	50	2	1	6	2	3	3	2	4	4	1	4	4	4	4	4	4	4	4	4	4	4	4	2	3	3	3	3	2	2	4	4	4	4	4	3	4	4
129	2	35	10	1	3	2	3	2	2	2	3	3	3	2	3	3	3	3	3	3	3	3	3	3	2	2	2	2	2	3	3	3	3	4	2	3	3	3	2
130	2	58	1	1	6	2	3	3	2	3	3	3	3	3	2	4	3	4	4	3	4	4	3	3	2	3	3	3	3	3	3	3	3	3	3	3	3	3	3
131	2	52	2	1	6	2	1	2	1	1	1	1	1	1	1	1	33	4	4	4	4	4	4	4	3	1	1	1	1	1	1	1	1	1	1	1	1	1	1
132	2	45	2	2	6	2	3	3	1	2	3	3	4	3	4	4	3	3	4	4	3	3	4	4	2	3	3	3	3	3	3	3	3	3	2	3	3	3	3
133	2	31	2	1	3	2	2	2	3	3	3	3	3	3	4	4	3	3	3	3	4	4	3	3	1	2	2	3	4	2	2	3	3	2	3	3	2	3	3
134	2	39	10	2	5	2	4	3	3	4	4	2	4	3	4	4	4	4	3	4	4	3	4	4	2	2	2	2	2	1	1	2	1	1	3	4	4	4	4
135	2	27	2	2	2	2	3	2	2	3	2	2	2	2	3	2	2	3	3	3	3	3	3	3	3	3	2	2	2	2	2	3	4	4	4	4	4	4	4
136	2	33	2	2	3	3	2	4	3	4	3	2	4	3	4	4	4	4	4	4	4	3	3	4	1	4	4	3	4	4	3	4	4	4	4	2	3	4	3
137	2	49	2	2	6	2	2	2	2	2	2	2	2	2	2	2	2	2	2	2	2	2	2	2	2	2	2	2	2	2	2	2	2	2	2	2	2	2	2
138	2	35	2	2	4	2	2	2	2	3	3	3	3	2	3	3	3	3	4	4	4	3	3	3	2	2	2	2	2	2	2	2	3	2	3	4	4	4	4
139	1	32	4	1	3	2	3	1	1	1	4	2	3	4	1	4	4	4	4	4	4	4	4	4	1	4	4	4	4	4	4	2	3	4	4	4	4	4	4
140	1	38	4	1	3	2	3	2	2	3	2	2	2	2	3	2	2	3	3	3	3	3	3	3	3	3	2	2	2	2	2	3	4	4	4	4	4	4	4
141	2	37	4	1	5	4	2	4	3	4	3	2	4	3	4	4	4	4	4	4	4	3	3	4	1	4	4	3	4	4	3	4	4	4	4	2	3	4	3
142	1	35	4	1	3	1	2	2	2	2	2	2	2	2	2	2	2	2	2	2	2	2	2	2	2	2	2	2	2	2	2	2	2	2	2	2	2	2	2
143	2	33	7	1	3	3	2	2	2	3	3	3	3	2	3	3	3	3	4	4	4	3	3	3	2	2	2	2	2	2	2	2	3	2	3	4	4	4	4
144	2	53	1	1	6	3	2	2	2	3	3	2	4	3	3	3	4	4	4	4	4	4	4	4	2	4	4	3	3	3	3	3	3	3	3	4	4	4	4
145	2	33	2	2	3	3	3	3	3	3	3	3	3	3	3	3	3	3	3	3	3	3	3	3	3	3	3	3	3	3	3	3	3	3	3	3	3	3	3
146	2	41	2	1	5	4	3	3	2	3	3	3	3	2	2	1	4	4	4	4	4	4	4	4	4	4	4	3	3	4	4	4	4	4	3	2	2	3	3
147	2	34	2	1	4	3	3	3	2	3	4	3	4	4	4	4	4	3	4	4	4	4	4	3	1	3	3	2	3	4	3	3	1	3	4	4	4	4	4
148	2	47	2	1	5	2	2	3	3	4	4	1	4	3	4	4	4	3	4	4	4	4	4	4	1	3	3	4	4	4	4	4	4	3	4	4	4	4	4
149	2	33	1	2	3	3	3	2	2	3	2	2	2	2	3	2	2	3	3	3	3	3	3	3	3	3	2	2	2	2	2	3	4	4	4	4	4	4	4
150	2	35	4	2	3	3	2	4	3	4	3	2	4	3	4	4	4	4	4	4	4	3	3	4	1	4	4	3	4	4	3	4	4	4	4	2	3	4	3
151	2	36	2	1	4	3	2	2	2	2	2	2	2	2	2	2	2	2	2	2	2	2	2	2	2	2	2	2	2	2	2	2	2	2	2	2	2	2	2
152	2	30	9	1	3	3	2	2	2	3	3	3	3	2	3	3	3	3	4	4	4	3	3	3	2	2	2	2	2	2	2	2	3	2	3	4	4	4	4
153	2	32	2	2	3	3	3	3	2	2	3	2	3	3	3	3	3	3	3	3	3	3	3	4	2	4	3	3	3	4	4	4	4	3	4	3	3	3	2
154	2	34	1	2	4	3	3	2	2	3	4	4	4	3	3	4	4	4	4	4	4	4	3	3	1	4	4	4	4	4	4	4	4	4	3	4	3	4	3
155	2	32	2	2	3	3	4	4	1	2	4	1	3	3	2	4	4	4	4	4	4	4	4	4	4	4	4	4	4	4	4	4	4	4	4	4	3	3	3
156	2	40	7	2	4	3	3	3	4	4	4	4	4	2	4	4	4	4	4	4	4	4	4	4	1	1	1	1	1	1	1	1	2	3	3	4	2	3	3
157	2	59	2	1	6	2	3	2	2	2	3	2	3	3	3	3	3	3	3	3	3	3	3	3	2	3	3	3	3	4	4	3	3	4	4	3	3	3	3
158	2	26	9	1	2	3	1	2	1	2	1	2	2	1	1	1	2	2	2	2	2	2	2	2	2	2	1	2	2	2	1	1	2	1	2	2	2	1	2
159	2	30	4	1	3	3	3	3	3	3	3	2	3	3	3	3	2	3	3	3	3	3	4	4	2	4	4	4	4	4	1	1	4	4	4	3	3	3	3
160	2	33	1	2	3	2	4	4	4	4	4	2	4	4	1	4	4	4	4	4	4	4	4	4	4	4	1	4	1	4	4	4	4	4	4	4	3	4	3
161	2	36	1	1	4	2	2	2	2	2	4	3	3	3	2	3	3	3	3	3	3	3	3	3	3	3	3	3	3	2	3	4	4	4	4	4	4	4	3
162	1	59	2	1	6	3	3	3	3	3	3	3	3	3	1	3	3	3	3	3	3	3	3	3	3	2	2	2	2	2	2	2	2	2	2	2	3	3	3
163	2	55	2	1	6	2	3	3	2	3	3	3	3	3	3	3	4	4	4	3	3	3	3	3	1	2	2	2	2	4	4	4	4	4	4	2	3	3	3
164	2	33	2	1	3	3	3	4	4	4	4	2	4	3	4	4	4	3	4	4	4	4	4	4	1	3	3	3	4	1	1	4	4	4	4	4	4	4	3
165	2	31	7	2	3	2	4	4	4	4	4	4	4	4	4	4	4	4	4	4	4	4	4	4	4	4	4	4	4	4	4	4	4	4	4	4	4	4	4
166	2	32	7	1	3	2	2	3	3	3	3	3	3	3	3	3	3	3	3	3	3	3	3	3	3	2	3	2	3	2	3	2	3	2	3	2	3	2	3
167	2	32	2	1	3	3	3	2	3	2	3	3	3	3	3	3	4	3	3	4	4	4	4	4	2	3	3	3	3	3	3	4	4	4	3	3	3	3	3
168	2	31	3	1	3	3	3	3	3	4	3	4	4	3	2	4	3	3	3	3	3	3	3	3	3	3	3	3	3	3	3	4	4	2	4	3	3	3	4
169	1	36	3	2	3	3	3	3	3	3	3	2	3	3	3	3	2	3	3	3	3	3	4	4	2	4	4	4	4	1	1	4	4	4	4	3	3	3	3
170	1	38	1	1	3	2	3	2	2	2	2	3	3	2	2	2	3	3	3	3	3	3	3	3	3	3	3	3	3	3	4	4	3	4	3	3	3	3	3
171	1	33	3	2	3	2	2	2	2	2	3	2	2	2	2	3	3	3	3	3	3	3	3	3	2	2	2	2	2	2	2	3	3	2	2	4	3	3	3
172	2	31	2	1	3	3	3	3	2	4	3	2	3	3	3	3	3	3	3	3	3	3	3	3	3	3	3	3	3	3	3	3	3	3	3	3	3	3	3
173	2	28	3	1	3	1	3	3	2	3	2	3	3	3	2	3	3	2	3	2	2	2	3	2	3	2	3	2	3	2	3	2	3	2	3	3	3	3	3
174	1	41	3	2	5	2	3	2	4	4	4	3	4	4	3	4	4	4	4	3	4	4	4	4	4	3	4	4	4	4	2	2	2	3	3	4	4	4	4
175	1	56	2	1	6	3	3	3	3	3	3	2	3	3	2	3	2	2	3	3	3	3	3	2	2	2	2	2	2	3	3	3	3	4	2	3	4	4	4
176	1	53	1	1	6	2	3	3	3	3	3	4	4	4	3	4	4	4	4	4	4	3	4	3	3	4	3	4	3	3	3	3	3	4	3	3	3	3	4
177	1	36	2	2	3	2	3	3	3	3	3	4	3	3	4	4	4	3	4	3	3	3	3	2	3	2	2	3	2	3	3	3	3	4	4	3	3	3	3
178	2	39	2	1	5	2	2	3	3	2	3	3	2	2	2	3	3	3	3	3	3	3	3	3	3	3	3	3	4	4	4	4	4	4	4	3	3	3	3
179	2	34	2	1	4	2	2	2	2	2	2	3	4	4	3	3	4	4	4	4	4	4	4	3	2	3	3	3	3	4	4	4	4	4	4	3	3	3	2
180	2	46	2	1	5	3	3	3	3	3	3	3	3	3	3	3	3	3	3	3	3	3	3	3	3	3	3	3	3	3	4	4	4	4	4	4	3	3	3
181	2	34	9	1	4	3	2	2	2	2	2	2	2	2	2	2	2	2	2	2	2	2	2	2	2	2	2	2	2	2	2	2	2	2	2	2	2	2	2
182	1	32	4	1	3	2	2	2	2	3	3	3	3	2	3	3	3	3	4	4	4	3	3	3	2	2	2	2	2	2	2	2	3	2	3	4	4	4	4
183	1	38	4	1	3	2	2	2	2	3	3	2	4	3	3	3	4	4	4	4	4	4	4	4	2	4	4	3	3	3	3	3	3	3	3	4	4	4	4
184	2	37	4	1	5	4	3	3	3	3	3	3	3	3	3	3	3	3	3	3	3	3	3	3	3	3	3	3	3	3	3	3	3	3	3	3	3	3	3
185	1	35	4	1	3	1	3	3	2	3	3	3	3	2	2	1	4	4	4	4	4	4	4	4	4	4	4	3	3	4	4	4	4	4	3	2	2	3	3
186	2	33	7	1	3	3	3	3	2	3	4	3	4	4	4	4	4	3	4	4	4	4	4	3	1	3	3	2	3	4	3	3	1	3	4	4	4	4	4
187	1	53	1	1	6	3	2	3	3	4	4	1	4	3	4	4	4	3	4	4	4	4	4	4	1	3	3	4	4	4	4	4	4	3	4	4	4	4	4
188	2	33	2	2	3	3	4	4	3	4	4	4	4	1	4	4	4	4	4	4	4	4	4	4	4	4	4	4	4	4	4	4	4	4	4	4	4	4	4
189	2	41	2	1	5	4	3	4	2	3	3	3	4	3	2	3	4	3	3	4	3	3	3	4	4	2	3	2	3	3	3	3	3	2	3	3	3	3	3
190	2	55	2	1	6	3	4	3	2	3	4	3	3	3	3	3	4	4	4	4	4	4	4	4	4	4	4	4	4	4	4	4	4	4	4	4	4	4	4
191	2	52	2	1	6	2	4	3	3	2	3	2	4	4	4	4	4	4	4	4	4	4	4	4	3	4	3	4	3	4	4	2	3	3	4	3	4	4	4
192	2	50	3	2	6	2	3	2	2	2	3	3	3	3	3	3	3	3	3	3	3	3	4	3	3	3	3	4	3	3	3	3	3	3	3	3	3	3	3
193	2	34	3	2	3	2	4	3	4	4	4	2	4	3	4	4	4	2	3	4	4	3	3	3	1	4	4	4	4	4	4	3	2	3	4	2	2	4	3
194	1	45	7	2	4	2	2	3	3	2	3	1	4	3	4	4	3	4	3	4	4	3	3	4	1	3	3	3	3	4	4	3	3	4	3	4	3	4	3
195	2	39	3	1	4	3	2	3	1	1	3	3	4	3	4	3	3	4	4	3	4	4	4	4	1	4	4	4	4	4	4	4	4	4	4	3	3	2	3
196	2	36	2	1	4	2	2	2	2	2	2	2	2	2	2	2	2	2	2	2	3	2	2	3	1	2	2	2	2	2	2	2	3	4	3	2	3	3	3
197	2	35	2	2	3	2	3	3	4	3	3	2	3	3	3	3	3	3	3	3	3	3	3	3	3	3	3	3	3	3	3	3	3	3	3	3	3	3	3
198	2	33	2	1	3	3	2	2	1	1	2	1	3	3	3	3	3	3	3	3	4	4	3	3	2	3	3	3	3	4	4	4	4	4	4	3	2	2	2
199	2	32	2	1	3	3	3	3	3	3	3	3	3	3	3	3	3	3	3	3	3	3	3	3	3	3	3	3	3	3	3	3	3	3	3	3	3	3	3
200	1	52	2	1	6	2	3	3	2	3	4	1	4	3	4	4	3	3	3	3	4	3	4	4	1	3	2	3	3	3	3	4	4	3	3	3	3	3	3
201	2	50	1	1	5	3	3	3	2	2	3	2	2	3	3	4	4	4	4	4	4	4	4	4	1	4	4	3	3	4	2	2	2	4	2	3	4	3	3
202	2	32	2	2	3	2	2	3	3	2	3	3	2	2	2	3	3	3	3	3	3	3	3	3	3	3	3	3	4	4	4	4	4	4	4	3	3	3	3
203	1	31	2	1	3	2	2	2	2	2	2	3	4	4	3	3	4	4	4	4	4	4	4	3	2	3	3	3	3	4	4	4	4	4	4	3	3	3	2
204	2	32	2	2	3	2	3	3	3	3	3	3	3	3	3	3	3	3	3	3	3	3	3	3	3	3	3	3	3	3	4	4	4	4	4	4	3	3	3
205	2	55	2	1	6	2	2	2	2	2	2	2	2	2	2	2	2	2	2	2	2	2	2	2	2	2	2	2	2	2	2	2	2	2	2	2	2	2	2
206	2	38	9	1	4	2	2	2	2	3	3	3	3	2	3	3	3	3	4	4	4	3	3	3	2	2	2	2	2	2	2	2	3	2	3	4	4	4	4
207	1	45	4	1	3	2	2	3	3	3	3	4	4	4	4	4	4	4	4	4	4	4	4	4	4	4	4	4	4	4	4	4	4	4	4	3	3	3	3
208	1	40	4	1	4	2	1	1	1	1	1	1	1	1	1	1	1	1	1	1	1	1	1	1	1	1	1	1	1	1	1	1	1	1	1	1	1	1	1
209	2	33	4	1	3	2	3	2	2	2	3	3	4	4	4	4	4	4	4	3	4	4	4	3	1	1	1	1	1	1	1	1	1	2	1	3	3	3	3
210	2	39	4	1	4	3	3	3	2	3	3	3	3	3	4	4	3	4	4	4	4	4	4	4	2	3	3	2	2	3	2	2	3	4	4	3	3	3	3
211	2	39	7	1	5	2	4	4	4	4	4	4	4	4	4	4	4	4	4	4	4	4	4	4	4	4	4	4	4	2	2	2	2	3	3	4	4	4	4
212	1	55	1	1	6	1	2	2	3	2	2	2	2	2	2	2	3	3	3	3	3	3	3	3	2	4	3	3	3	4	4	4	4	3	4	2	2	2	3
213	2	31	2	1	3	3	2	3	1	2	4	2	3	3	4	4	3	2	4	4	4	2	4	4	1	4	4	4	4	3	4	4	4	3	4	4	3	4	2
214	1	38	2	2	4	3	2	3	3	2	3	3	2	2	2	3	3	3	3	3	3	3	3	3	3	3	3	3	4	4	4	4	4	4	4	3	3	3	3
215	2	39	2	2	2	4	2	2	2	2	2	3	4	4	3	3	4	4	4	4	4	4	4	3	2	3	3	3	3	4	4	4	4	4	4	3	3	3	2
216	2	42	2	2	4	3	3	3	3	3	3	3	3	3	3	3	3	3	3	3	3	3	3	3	3	3	3	3	3	3	4	4	4	4	4	4	3	3	3
217	2	36	3	2	4	2	2	2	2	2	2	2	2	2	2	2	2	2	2	2	2	2	2	2	2	2	2	2	2	2	2	2	2	2	2	2	2	2	2
218	2	33	3	2	3	3	2	2	2	3	3	3	3	2	3	3	3	3	4	4	4	3	3	3	2	2	2	2	2	2	2	2	3	2	3	4	4	4	4
219	2	36	7	1	4	2	2	2	2	3	3	2	4	3	3	3	4	4	4	4	4	4	4	4	2	4	4	3	3	3	3	3	3	3	3	4	4	4	4
220	1	28	3	1	2	3	3	2	2	3	4	4	4	3	3	4	4	4	4	4	4	4	3	3	1	4	4	4	4	4	4	4	4	4	3	4	3	4	3
221	1	30	2	1	3	3	4	4	1	2	4	1	3	3	2	4	4	4	4	4	4	4	4	4	4	4	4	4	4	4	4	4	4	4	4	4	3	3	3
222	1	42	2	1	4	3	3	3	4	4	4	4	4	2	4	4	4	4	4	4	4	4	4	4	1	1	1	1	1	1	1	1	2	3	3	4	2	3	3
223	1	32	2	1	3	2	3	2	2	2	3	2	3	3	3	3	3	3	3	3	3	3	3	3	2	3	3	3	3	4	4	3	3	4	4	3	3	3	3
224	1	33	4	1	3	2	1	2	1	2	1	2	2	1	1	1	2	2	2	2	2	2	2	2	2	2	1	2	2	2	1	1	2	1	2	2	2	1	2
225	1	38	4	2	3	3	2	3	3	2	3	3	2	2	2	3	3	3	3	3	3	3	3	3	3	3	3	3	4	4	4	4	4	4	4	3	3	3	3
226	2	32	4	1	3	3	2	2	2	2	2	3	4	4	3	3	4	4	4	4	4	4	4	3	2	3	3	3	3	4	4	4	4	4	4	3	3	3	2
227	2	38	2	1	4	2	3	3	3	3	3	3	3	3	3	3	3	3	3	3	3	3	3	3	3	3	3	3	3	3	4	4	4	4	4	4	3	3	3
228	2	32	4	2	3	2	2	2	2	2	2	2	2	2	2	2	2	2	2	2	2	2	2	2	2	2	2	2	2	2	2	2	2	2	2	2	2	2	2
229	2	32	4	1	4	2	2	2	2	3	3	3	3	2	3	3	3	3	4	4	4	3	3	3	2	2	2	2	2	2	2	2	3	2	3	4	4	4	4
230	2	34	1	2	3	2	2	2	2	3	3	2	4	3	3	3	4	4	4	4	4	4	4	4	2	4	4	3	3	3	3	3	3	3	3	4	4	4	4
231	1	26	1	2	2	2	3	3	3	3	3	3	3	3	3	3	3	3	3	3	3	3	3	3	3	3	3	3	3	3	3	3	3	3	3	3	3	3	3
232	2	28	4	1	2	2	3	3	2	3	3	3	3	2	2	1	4	4	4	4	4	4	4	4	4	4	4	3	3	4	4	4	4	4	3	2	2	3	3
233	2	40	4	1	4	2	3	3	2	3	4	3	4	4	4	4	4	3	4	4	4	4	4	3	1	3	3	2	3	4	3	3	1	3	4	4	4	4	4
234	2	31	2	1	3	2	2	3	3	4	4	1	4	3	4	4	4	3	4	4	4	4	4	4	1	3	3	4	4	4	4	4	4	3	4	4	4	4	4
235	2	45	2	2	5	3	2	2	2	2	2	2	2	2	2	2	2	2	2	2	2	2	2	2	2	2	2	2	2	2	2	2	2	2	2	2	2	2	2
236	2	53	2	2	6	2	3	3	3	4	2	3	3	3	3	2	3	3	3	3	3	3	3	3	3	3	3	3	2	3	3	3	3	3	3	3	3	3	3
237	1	53	9	2	6	2	3	3	3	3	3	4	3	2	4	2	4	3	3	3	3	4	4	3	4	3	4	3	3	2	2	2	2	3	3	3	3	2	3
238	2	37	4	2	4	2	3	3	3	3	3	3	3	3	3	3	3	3	3	4	3	3	3	3	3	3	3	3	3	3	3	3	3	3	3	3	3	3	3
239	2	31	4	2	3	2	4	3	3	3	3	3	3	3	3	3	3	3	3	3	3	3	3	3	3	3	3	3	3	2	2	2	2	2	2	2	2	3	2
240	2	43	4	1	5	2	3	3	2	3	4	4	4	4	4	2	4	4	2	4	4	4	3	4	4	4	4	4	4	3	3	4	3	3	3	1	2	3	4
241	2	31	4	1	3	2	2	2	2	2	2	2	2	2	2	2	2	2	2	2	2	2	2	2	2	2	2	2	2	2	2	2	2	2	2	2	2	2	2
242	1	31	3	1	3	3	2	3	3	2	3	3	2	2	2	3	3	3	3	3	3	3	3	3	3	3	3	3	4	4	4	4	4	4	4	3	3	3	3
243	1	45	3	1	5	2	2	2	2	2	2	3	4	4	3	3	4	4	4	4	4	4	4	3	2	3	3	3	3	4	4	4	4	4	4	3	3	3	2
244	1	45	4	2	4	2	3	3	3	3	3	3	3	3	3	3	3	3	3	3	3	3	3	3	3	3	3	3	3	3	4	4	4	4	4	4	3	3	3
245	2	45	2	1	5	2	2	2	2	2	2	2	2	2	2	2	2	2	2	2	2	2	2	2	2	2	2	2	2	2	2	2	2	2	2	2	2	2	2
246	1	31	4	2	3	2	2	2	2	3	3	3	3	2	3	3	3	3	4	4	4	3	3	3	2	2	2	2	2	2	2	2	3	2	3	4	4	4	4
247	1	46	4	1	6	2	2	2	2	3	3	2	4	3	3	3	4	4	4	4	4	4	4	4	2	4	4	3	3	3	3	3	3	3	3	4	4	4	4
248	1	32	4	1	3	2	3	3	3	3	3	3	3	3	3	3	3	3	3	3	3	3	3	3	3	3	3	3	3	3	3	3	3	3	3	3	3	3	3
249	1	33	2	1	3	2	3	3	3	3	3	3	3	3	3	3	3	3	3	3	3	3	3	3	3	3	3	3	3	3	3	3	3	3	3	3	3	3	3
250	1	38	2	2	3	3	3	3	4	3	3	3	3	3	3	4	3	4	4	4	4	4	4	4	3	3	2	2	2	2	2	2	2	2	2	4	4	4	4
251	1	44	2	2	5	3	3	3	2	3	4	3	4	3	2	4	4	4	4	4	3	3	3	2	2	1	2	2	3	3	4	4	3	2	3	3	3	4	4
252	1	34	1	2	3	3	1	4	3	3	3	3	3	4	3	4	4	3	4	3	4	4	4	4	2	4	4	4	4	2	3	3	3	4	4	3	3	4	4
253	2	41	2	1	4	3	2	2	1	3	2	2	3	1	2	2	3	3	2	3	3	3	3	3	2	3	2	2	2	1	1	2	2	2	2	2	2	3	3
254	1	38	4	2	4	2	3	3	3	4	3	4	4	3	2	4	3	3	3	3	3	3	3	3	3	3	3	3	3	3	3	4	4	2	4	3	3	3	4
255	2	34	4	2	3	2	3	3	3	3	3	2	3	3	3	3	2	3	3	3	3	3	4	4	2	4	4	4	4	1	1	4	4	4	4	3	3	3	3
256	2	41	2	1	5	2	3	2	2	2	2	3	3	2	2	2	3	3	3	3	3	3	3	3	3	3	3	3	3	3	4	4	3	4	3	3	3	3	3
257	2	32	2	2	3	2	2	2	2	2	3	2	2	2	2	3	3	3	3	3	3	3	3	3	2	2	2	2	2	2	2	3	3	2	2	4	3	3	3
258	2	33	2	1	3	2	3	3	2	4	3	2	3	3	3	3	3	3	3	3	3	3	3	3	3	3	3	3	3	3	3	3	3	3	3	3	3	3	3
259	2	36	9	2	4	2	3	3	2	3	2	3	3	3	2	3	3	2	3	2	2	2	3	2	3	2	3	2	3	2	3	2	3	2	3	3	3	3	3
260	2	50	4	1	5	3	2	3	3	3	3	2	3	3	3	3	3	3	3	3	3	3	3	3	2	3	3	3	3	3	3	3	3	3	3	3	3	3	3
261	2	32	4	2	3	2	3	4	3	2	4	2	4	3	3	3	3	4	4	3	4	3	4	3	3	2	2	2	2	3	3	3	3	2	3	3	3	3	3
262	1	31	4	1	3	2	3	3	3	3	3	3	3	3	3	4	3	3	3	3	3	3	3	3	3	3	3	3	3	3	3	3	3	3	3	3	3	3	3
263	2	32	4	2	3	2	3	3	3	3	3	3	3	3	3	3	3	3	3	3	3	3	3	3	3	2	2	2	2	2	2	2	2	3	2	3	3	3	3
264	2	55	7	1	6	2	3	3	4	3	3	2	3	3	3	3	3	3	3	3	3	3	3	3	3	3	3	3	3	3	3	3	3	3	3	3	3	3	4
265	2	38	1	1	4	2	2	2	1	1	2	1	3	3	3	3	3	3	3	3	4	4	3	3	2	3	3	3	3	4	4	4	4	4	4	3	3	3	3
266	1	45	2	1	3	2	3	3	3	3	3	3	3	3	3	3	3	3	3	3	3	3	3	3	3	3	3	3	3	3	3	3	3	3	3	3	3	3	3
267	1	40	2	1	4	2	3	3	2	3	4	1	4	3	4	4	3	3	3	3	4	3	4	4	1	3	2	3	3	3	3	4	4	3	3	4	3	3	3
268	2	33	2	1	3	2	2	2	1	3	2	2	3	1	2	2	3	3	2	3	3	3	3	3	2	3	2	2	2	1	1	2	2	2	2	2	2	3	3
269	2	39	2	1	4	3	3	3	3	4	3	4	4	3	2	4	3	3	3	3	3	3	3	3	3	3	3	3	3	3	3	4	4	2	4	3	3	3	4
270	2	39	2	1	5	2	3	3	3	3	3	2	3	3	3	3	2	3	3	3	3	3	4	4	2	4	4	4	4	1	1	4	4	4	4	3	3	3	3
271	1	55	2	1	6	1	3	2	2	2	2	3	3	2	2	2	3	3	3	3	3	3	3	3	3	3	3	3	3	3	4	4	3	4	3	3	3	3	3
272	2	31	2	1	3	3	2	2	2	2	3	2	2	2	2	3	3	3	3	3	3	3	3	3	2	2	2	2	2	2	2	3	3	2	2	4	3	3	3
273	1	38	2	2	4	3	3	3	2	4	3	2	3	3	3	3	3	3	3	3	3	3	3	3	3	3	3	3	3	3	3	3	3	3	3	3	3	3	3
274	2	39	1	2	2	4	3	3	2	3	2	3	3	3	2	3	3	2	3	2	2	2	3	2	3	2	3	2	3	2	3	2	3	2	3	3	3	3	3
275	2	42	2	2	4	3	3	2	4	4	4	3	4	4	3	4	4	4	4	3	4	4	4	4	4	3	4	4	4	4	2	2	2	3	3	4	4	4	4
276	2	36	10	2	4	2	3	3	3	3	3	2	3	3	2	3	2	2	3	3	3	3	3	2	2	2	2	2	2	3	3	3	3	4	2	3	4	4	4
277	2	36	10	2	3	3	3	3	3	3	3	3	3	3	3	3	3	3	3	3	3	3	3	3	3	3	3	3	3	3	3	3	3	3	3	3	3	3	3
278	2	50	1	1	4	2	3	3	4	3	3	3	3	3	3	4	3	4	4	4	4	4	4	4	3	3	2	2	2	2	2	2	2	2	2	4	4	4	4
279	2	32	2	1	3	2	3	3	2	3	4	3	4	3	2	4	4	4	4	4	3	3	3	2	2	1	2	2	3	3	4	4	3	2	3	3	3	4	4
280	1	31	1	1	3	2	2	3	3	3	3	2	3	3	3	3	3	3	3	3	3	3	3	3	2	3	3	3	3	3	3	3	3	3	3	3	3	3	3
281	2	32	2	2	3	3	3	4	3	2	4	2	4	3	3	3	3	4	4	3	4	3	4	3	3	2	2	2	2	3	3	3	3	2	3	3	3	3	3
282	2	55	3	2	5	3	3	3	3	3	3	3	3	3	3	4	3	3	3	3	3	3	3	3	3	3	3	3	3	3	3	3	3	3	3	3	3	3	3
283	2	38	2	2	3	3	3	3	3	3	3	3	3	3	3	3	3	3	3	3	3	3	3	3	3	2	2	2	2	2	2	2	2	3	2	3	3	3	3
284	1	45	10	1	4	3	4	4	4	4	4	2	4	4	2	4	4	4	3	4	4	4	4	4	4	3	3	4	3	3	3	1	2	3	4	4	3	4	4
285	1	40	1	2	4	2	3	3	3	3	3	3	3	3	3	3	3	3	3	3	3	3	3	3	3	3	3	3	3	3	3	3	3	3	3	3	3	3	3
286	2	33	2	2	3	2	3	3	4	3	3	3	3	3	3	4	3	4	4	4	4	4	4	4	3	3	2	2	2	2	2	2	2	2	2	4	4	4	4
287	2	39	2	1	5	2	3	3	2	3	4	3	4	3	2	4	4	4	4	4	3	3	3	2	2	1	2	2	3	3	4	4	3	2	3	3	3	4	4
288	2	39	2	2	3	2	1	4	3	3	3	3	3	4	3	4	4	3	4	3	4	4	4	4	2	4	4	4	4	2	3	3	3	4	4	3	3	4	4
289	1	55	10	1	3	2	2	3	3	3	3	4	4	4	4	4	4	4	4	4	4	4	4	4	4	4	4	4	4	4	4	4	4	4	4	3	3	3	3
290	2	31	2	2	4	2	1	1	1	1	1	1	1	1	1	1	1	1	1	1	1	1	1	1	1	1	1	1	1	1	1	1	1	1	1	1	1	1	1
291	1	38	2	1	5	3	3	2	2	2	3	3	4	4	4	4	4	4	4	3	4	4	4	3	1	1	1	1	1	1	1	1	1	2	1	3	3	3	3
292	2	39	2	2	3	2	3	3	2	3	3	3	3	3	4	4	3	4	4	4	4	4	4	4	2	3	3	2	2	3	2	2	3	4	4	3	3	3	3
293	2	42	2	1	3	2	4	4	4	4	4	4	4	4	4	4	4	4	4	4	4	4	4	4	4	4	4	4	4	2	2	2	2	3	3	4	4	4	4
294	2	36	6	2	3	2	2	2	3	2	2	2	2	2	2	2	3	3	3	3	3	3	3	3	2	4	3	3	3	4	4	4	4	3	4	2	2	2	3
295	2	33	6	1	6	2	3	2	2	3	4	4	4	3	3	4	4	4	4	4	4	4	3	3	1	4	4	4	4	4	4	4	4	4	3	4	3	4	3
296	2	36	6	1	4	2	4	4	1	2	4	1	3	3	2	4	4	4	4	4	4	4	4	4	4	4	4	4	4	4	4	4	4	4	4	4	3	3	3
297	2	32	6	1	3	2	3	3	4	4	4	4	4	2	4	4	4	4	4	4	4	4	4	4	1	1	1	1	1	1	1	1	2	3	3	4	2	3	3
298	2	38	6	1	4	2	3	2	2	2	3	2	3	3	3	3	3	3	3	3	3	3	3	3	2	3	3	3	3	4	4	3	3	4	4	3	3	3	3
299	2	34	6	1	3	2	1	2	1	2	1	2	2	1	1	1	2	2	2	2	2	2	2	2	2	2	1	2	2	2	1	1	2	1	2	2	2	1	2
300	1	49	6	1	4	3	4	4	4	4	4	4	4	4	4	4	4	4	4	4	4	4	4	4	4	4	4	4	4	2	2	2	2	3	3	4	4	4	4
